# Supplementary material for: Trends in the characteristics of acute primary angle closure in Korea over the past 10-years
Source: PLoS One. 2019 Oct 9;14(10):e0223527. doi: 10.1371/journal.pone.0223527 (PMC6785132; doi:10.1371/journal.pone.0223527)
Supplement: S1 Dataset — (XLSX) [file pone.0223527.s001.xlsx]

## Sheet: APAC
Group	Attack season	Age	Sex	IOP	lens opacity	Gonioscopy	PAS	Vertical C/D ratio	mean K	AXL	ACD	LT	LV	IC	IT750	Treatment modality
1	2	62	2	42	4	1	2	0.6	44.4	23.96	2.22	4.3	0.76	0.22	0.57	3
1	3	85	2	38	2	0	0	0.4	43.28	22.37	1.42	5.99	0.88	0.29	0.37	1
1	3	78	2	55	3	1	3	0.8	43.95	23.25	2.55	4.1	1.44	0.25	0.53	2
1	1	74	2	44	3	0	1	0.3	44.15	21.55	1.76	5.11	0.82	0.2	0.5	1
1	2	61	2	39	3	1	0	0.2	43.32	22.12	1.82	4.68	1.22	0.13	0.59	1
1	1	50	2	49	3	1	0	0.3	47.25	23.34	2.37	4.39	0.93	0.27	0.52	2
1	2	67	2	49	2	1	0	0.3	44	23.33	2.34	4.18	1.22	0.2	0.53	2
1	4	51	1	54	2	0	2	0.6	42.25	21.89	1.47	4.77	1.02	0.27	0.42	1
1	2	65	2	30	3	0	0	0.2	45	20.33	1.62	4.01	0.86	0.2	0.43	1
1	2	69	2	54	3	0	0	0.2	43.25	21	2.01	5	0.81	0.23	0.35	1
1	3	78	2	54	2	0	0	0.5	45.52	22.58	2.03	5.56	1.03	0.18	0.47	2
1	1	56	2	29	2	0	0	0.2	45.25	19.78	1.67	3.35	0.8	0.1	0.42	1
1	1	50	2	39	5	1	2	0.6	44.15	23.67	1.13	3.58	0.76	0.1	0.58	3
1	4	58	1	49	2	0	0	0.4	45.85	20.66	1.99	4.17	0.82	0.28	0.4	1
1	4	62	1	40	2	0	0	0.4	44.9	22.37	1.99	5.29	0.99	0.27	0.4	1
1	4	53	1	47	3	0	1	0.2	43.5	23	1.9	5.2	0.9	0.12	0.53	2
1	1	52	2	28	3	0	1	0.4	43	21.4	2	5	0.99	0.21	0.33	1
1	4	52	1	47	2	0	0	0.4	43.5	22.4	2.68	6	0.99	0.18	0.44	2
1	3	75	2	67	3	1	0	0.2	45.52	23.5	1.53	4.36	0.87	0.14	0.38	0
1	4	61	1	57	2	0	0	0.5	43.57	21.34	2.47	5.2	0.63	0.33	0.29	1
1	1	81	1	47	4	0	1	0.2	45.95	23.09	1.8	5.39	0.8	0.17	0.45	2
1	2	61	2	49	2	0	2	0.3	43.85	23.11	1.66	5.67	0.66	0.22	0.49	2
1	3	79	2	49	3	0	0	0.4	42.85	21.2	2.13	4.19	0.82	0.19	0.34	1
1	1	41	2	54	4	0	0	0.3	42.95	22.5	1.64	5.74	1.33	0.25	0.43	2
1	3	78	2	52	2	0	2	0.7	42.28	23.14	1.73	5.37	0.73	0.2	0.55	2
1	2	74	2	65	2	1	0	0.5	44.35	23.4	1.62	4.21	0.88	0.16	0.39	0
1	2	68	2	42	3	1	0	0.3	43.28	22.3	1.62	3.98	0.77	0.2	0.28	1
1	3	82	2	41	2	1	0	0.4	45	23.72	2.11	3.78	0.72	0.2	0.42	3
1	2	65	2	47	3	1	0	0.2	45	22.2	2.03	4.9	0.74	0.16	0.55	1
1	4	40	1	46	2	1	1	0.3	44.58	22.34	1.53	4.17	1.13	0.34	0.31	1
1	1	51	2	48	2	0	1	0.4	43	21.77	1.39	4.2	0.87	0.26	0.41	1
1	3	83	2	60	1	0	0	0.7	43.55	22.9	1.67	5.34	0.93	0.19	0.52	2
1	4	78	1	42	2	1	1	0.3	44.25	23.56	1.42	4.39	0.93	0.17	0.5	0
1	2	60	2	39	2	0	0	0.2	41.05	20.47	1.47	3.75	0.82	0.25	0.48	1
1	4	41	1	27	3	0	0	0.2	44	19.22	1.9	3.65	0.9	0.15	0.46	1
1	2	64	2	44	2	1	1	0.3	45.2	23.66	1.64	4.7	0.67	0.24	0.52	0
1	3	74	2	48	3	0	0	0.2	43.85	22.41	2.34	5.43	1.29	0.25	0.42	2
1	3	82	2	65	2	0	0	0.2	43.69	21.35	1.69	4.78	1.06	0.25	0.3	1
1	1	60	2	41	3	1	0	0.6	45.24	22.22	1.93	5.2	0.81	0.18	0.3	1
1	4	62	1	39	3	1	2	0.6	45.25	22.35	1.47	4.38	1.17	0.22	0.39	1
1	3	76	2	51	2	0	0	0.4	45.25	21.15	2.17	4.3	0.81	0.13	0.4	1
1	4	60	1	51	2	1	3	0.8	43.5	22	1.66	4.7	1.09	0.2	0.58	1
1	1	50	2	39	2	0	0	0.4	44.1	22.38	1.36	4.53	1.2	0.26	0.47	0
1	4	67	1	58	2	0	0	0.4	42.25	22.7	2	5.07	1	0.18	0.51	2
1	4	67	1	62	2	1	2	0.6	43.3	23.18	2.3	4.53	1.3	0.22	0.5	2
1	4	51	1	58	2	1	3	0.7	42.25	23.32	2.67	4.09	1.34	0.28	0.51	2
1	4	52	1	48	3	1	0	0.6	45.75	23.38	1.6	4.44	0.92	0.19	0.46	2
1	1	51	2	35	3	0	0	0.2	43.75	20.65	1.86	4.21	0.93	0.32	0.47	1
1	3	76	2	58	1	0	0	0.3	43.39	21.27	1.59	4.32	0.88	0.21	0.28	1
1	3	79	2	59	3	0	0	0.5	46.35	22.66	2.01	5.68	1.01	0.17	0.5	2
1	2	61	2	48	3	0	0	0.3	42.95	22.4	1.82	5.88	0.82	0.28	0.39	2
1	1	42	2	50	3	1	2	0.7	43.75	24	2.2	4.7	0.83	0.2	0.51	3
1	2	66	2	40	3	1	3	0.8	43.85	24.23	1.99	4.6	0.82	0.25	0.42	3
1	2	66	2	42	2	1	3	0.8	44.78	24.6	1.97	4.07	0.81	0.29	0.46	3
2	1	52	2	57	2	0	0	0.5	43.57	22.09	1.93	5.2	1.1	0.15	0.44	0
2	2	61	2	47	4	0	1	0.2	43.32	22.21	2.68	6	1.02	0.21	0.45	2
2	4	50	1	35	3	0	0	0.2	46.25	20.78	1.32	4.21	0.81	0.24	0.27	0
2	2	67	2	49	4	1	2	0.6	43.75	23.67	1.87	5.33	0.82	0.14	0.42	3
2	3	83	2	42	3	1	1	0.2	46.35	22.97	1.35	4.12	1.33	0.21	0.43	2
2	2	66	2	44	3	0	1	0.3	42.25	22.17	1.99	5.37	0.82	0.29	0.5	1
2	1	43	2	48	3	0	0	0.2	41.05	21.39	1.67	5	1.03	0.21	0.47	2
2	4	65	1	39	2	0	0	0.4	46.25	21.28	1.56	4.89	1.06	0.19	0.34	2
2	4	41	1	29	2	0	0	0.2	45	19.5	1.67	3.51	1.58	0.1	0.4	1
2	3	78	2	51	2	0	3	0.8	43.28	22.3	2	5.77	1.13	0.18	0.31	3
2	4	65	1	41	3	1	0	0.6	43.3	23.24	1.64	4.7	0.76	0.2	0.59	1
2	2	62	2	44	2	1	1	0.3	45.2	23.47	1.47	4.88	0.87	0.14	0.38	0
2	1	52	2	59	3	0	0	0.5	45.25	22	1.82	4.68	0.81	0.13	0.37	1
2	3	75	2	58	3	0	3	0.7	44.1	22.5	1.9	5.39	0.88	0.12	0.37	3
2	4	51	1	39	2	0	0	0.2	45.83	20.23	1.5	4	1.25	0.17	0.5	1
2	4	79	2	36	3	1	0	0.3	43.75	24.5	1.6	5.3	0.81	0.18	0.46	1
2	2	60	2	48	2	0	1	0.4	46	22.21	1.82	5.88	1.09	0.23	0.58	2
2	3	61	2	52	2	0	2	0.7	44.58	22.3	1.76	5.56	0.81	0.18	0.3	3
2	2	60	2	65	2	0	0	0.2	44.2	22.12	1.47	4.38	1.37	0.17	0.3	2
2	1	60	1	42	3	1	0	0.3	43.75	23.28	2.11	3.78	1.3	0.2	0.42	2
2	4	78	2	37	3	1	0	0.3	43.5	24.15	1.55	5.3	1.55	0.21	0.28	2
2	3	79	2	42	5	1	3	0.8	43.25	24	1.38	5.2	0.82	0.15	0.42	3
2	1	56	2	60	2	0	0	0.7	43.57	22.11	1.53	4.17	1.12	0.21	0.29	3
2	2	68	2	54	2	0	2	0.6	43.28	22.28	1.64	5.74	0.84	0.2	0.55	2
2	3	61	2	30	3	1	0	0.2	42.55	24.7	1.67	5.23	1.67	0.25	0.24	1
2	1	51	2	58	2	0	0	0.3	43.39	22.08	1.7	4.9	0.82	0.16	0.39	2
2	4	76	2	30	3	1	1	0.3	43.85	22.59	1.73	5.37	0.99	0.2	0.41	2
2	3	75	2	40	3	1	3	0.8	44.78	23.74	1.59	5.7	0.83	0.13	0.51	3
2	4	69	1	41	2	1	0	0.4	44.1	23.27	1.13	3.85	0.9	0.08	0.57	0
2	2	55	2	65	2	1	0	0.5	44.35	23.42	1.97	5.47	0.93	0.24	0.52	2
2	4	40	1	27	3	0	0	0.2	44	19.33	1.9	4.25	0.99	0.12	0.38	1
2	3	84	2	45	3	1	0	0.2	44.3	23.12	2	4.18	1.03	0.2	0.47	0
2	1	78	1	49	3	1	0	0.3	46.28	23.3	2.2	4.7	1.34	0.18	0.43	2
2	3	85	2	42	3	1	0	0.3	43.5	23.21	1.6	4.44	1	0.13	0.44	1
2	2	65	2	42	2	1	1	0.3	44.25	23.45	1.62	4.99	0.88	0.21	0.39	2
2	3	79	2	28	4	0	2	0.3	42.95	22.58	1.66	5.43	1.2	0.22	0.47	1
2	1	74	1	49	2	1	0	0.3	44	23.28	1.52	4.3	1.44	0.2	0.41	1
2	4	74	2	32	2	1	0	0.3	44	22.6	2.3	4.53	0.82	0.22	0.39	2
2	3	77	2	55	3	0	3	0.8	44.9	22.33	1.67	5.34	1.17	0.19	0.33	2
2	4	75	2	40	2	1	0	0.2	42.85	24.5	1.42	6	2.14	0.29	0.3	1
2	4	61	1	40	2	0	0	0.4	44.75	20.99	2.11	5.33	0.96	0.16	0.26	1
2	1	53	2	54	2	0	0	0.5	43.25	21.97	1.66	4.7	0.82	0.2	0.44	2
2	2	60	2	52	3	1	0	0.2	45.52	23.44	1.66	4.88	0.92	0.09	0.46	0
2	3	78	2	28	3	0	0	0.3	43.75	22.55	1.8	5.39	0.99	0.17	0.4	1
2	1	74	1	47	2	0	0	0.4	45.05	21.29	1.57	4.3	0.99	0.34	0.43	2
2	1	41	2	38	4	0	0	0.3	43.75	21.47	1.76	5.11	0.86	0.2	0.43	2
2	1	51	2	51	2	0	0	0.4	44.4	21.88	1.47	4.77	0.93	0.3	0.47	2
2	4	50	1	39	2	1	0	0.2	43.85	23.11	1.53	4.36	0.9	0.13	0.53	2
2	2	61	2	28	3	0	1	0.4	43.95	22.15	1.42	6.11	0.97	0.22	0.4	0
2	1	50	2	49	3	0	0	0.4	46	21.57	1.39	4.78	0.82	0.24	0.48	2
2	3	86	2	28	3	1	0	0.3	46.65	23.09	1.62	4.21	0.93	0.1	0.52	2
2	3	82	2	45	2	1	1	0.2	44	23	2.17	4.39	1.01	0.23	0.46	1
2	2	62	2	47	3	0	1	0.2	43.5	22.2	1.36	4.53	0.87	0.22	0.43	0
2	1	42	2	48	3	0	0	0.3	45.3	21.33	2.47	5.2	1.05	0.32	0.37	1
2	4	51	1	30	4	0	0	0.2	46	19.77	1.62	4.01	0.92	0.2	0.33	1
2	2	63	2	39	5	1	1	0.4	44.4	23.5	2.01	5.71	0.99	0.27	0.58	2
2	2	63	2	50	3	1	2	0.7	43.85	23.82	1.97	5.29	1.29	0.26	0.57	3
2	4	75	2	34	3	1	0	0.2	45.52	22.67	1.63	4.2	1.29	0.25	0.41	1
2	1	82	1	49	2	0	0	0.4	44.2	21.33	1.72	4.32	1.72	0.17	0.42	2
2	3	66	2	62	2	0	2	0.6	45.25	22.3	1.77	5.88	0.77	0.17	0.28	1
2	2	67	2	49	2	0	0	0.3	45.24	22.22	2.34	5.43	1.22	0.22	0.59	1
2	2	64	2	39	3	1	1	0.6	45.3	23.5	1.69	5.21	1.2	0.13	0.52	1
2	1	52	2	58	2	0	0	0.4	43.69	22.1	1.62	3.56	1.11	0.2	0.28	2
2	4	58	1	38	2	0	0	0.4	45.5	20.97	2	4.11	0.88	0.29	0.35	1
2	2	62	2	46	2	1	1	0.3	44.15	23.49	1.86	5	0.99	0.12	0.5	2
2	1	41	2	54	3	0	0	0.2	45.2	21.39	1.69	4.78	0.9	0.27	0.46	2
2	4	64	1	47	3	1	0	0.2	42.28	23.11	1.42	4.39	0.8	0.14	0.47	1
2	1	77	1	48	3	1	0	0.6	45.9	23.38	1.99	4.6	1.22	0.19	0.53	2
